# Supplementary material for: Milk restriction or oligosaccharide supplementation in calves improves compensatory gain and digestive tract development without changing hormone levels
Source: PLoS One. 2019 Mar 28;14(3):e0214626. doi: 10.1371/journal.pone.0214626 (PMC6438680; doi:10.1371/journal.pone.0214626)
Supplement: S3 File — The data sheet provided for this study includes all relevant information of the study. The sheet has one horizontal line for each individual calf in the experiment and each calf has its own identification number (‘ear tag number’). All subsequent columns have an explanation line on the top of the sheet and whenever data is not available for the particular calf this is marked with a ‘.’. (XLSX) [file pone.0214626.s003.xlsx]

## Sheet: Performance
		Period 1			Period 2
Animal	Treatment	Initial BW	BW2	BW3	BW4	Final BW	ADG P1	ADG P2	WG P1	WG P2	% BW Variation
A2	CON	43.7	55.5	67	81	90.5	0.832143	0.87037	23.3	23.5	107.094
A4	CON	42.7	48	58	71	69.5	0.546429	0.425926	15.3	11.5	62.7635
A10	CON	40.3	50	57	67	74.5	0.596429	0.648148	16.7	17.5	84.8635
A21	CON	28.3	37.5	48	54	58	0.703571	0.37037	19.7	10	104.947
A22	CON	39.3	49	57	64	68.5	0.632143	0.425926	17.7	11.5	74.3003
A3	RES	41.6	44.5	54	66	71	0.442857	0.62963	12.4	17	70.6731
A8	RES	38	49.5	55	65	71	0.607143	0.592593	17	16	86.8421
A20	RES	37.8	43.5	49	57	.	0.4	.	11.2	.	.
A23	RES	29.7	35	42	58	62.5	0.439286	0.759259	12.3	20.5	110.438
A25	RES	41	49	54	66	71	0.464286	0.62963	13	17	73.1707
A6	MOS	40	.	.	.	.	.	.	.	.	.
A13	MOS	39.9	53.5	60	71	72.5	0.717857	0.462963	20.1	12.5	81.7043
A16	MOS	30.6	42	50	62	63	0.692857	0.481481	19.4	13	105.882
A17	MOS	31.9	38.5	49	55	61.5	0.610714	0.462963	17.1	12.5	92.79
A24	MOS	45.1	51.5	59	72	77	0.496429	0.666667	13.9	18	70.7317
A9	MFOS	42	49	59.5	64	67	0.625	0.277778	17.5	7.5	59.5238
A12	MFOS	39.9	46.5	56	68	70	0.575	0.518519	16.1	14	75.4386
A14	MFOS	38	45	54	65	70	0.571429	0.592593	16	16	84.2105
A15	MFOS	29	37.5	50.5	57	64	0.767857	0.5	21.5	13.5	120.69
ASN	MFOS	37.9	51	60	75	75.5	0.789286	0.574074	22.1	15.5	99.2084

## Sheet: Solid feed intake 
		Period 1														Period 2
Animal	Treatment
A2	CON	130.5	119	155.8	190.4	247.8	249.4	300	315.3	329	435.4	417.5	445.9		510.8	500.2	602.1	728.3	700.3	783.2	850.7	800.3	810.9	930.4	900.1	858.7
A4	CON	125.3	136.3	110.3	197.2	198.3	169.9	233.2	219.3	253.9	344.4	313.8	328.5		470.3	483.2	500.7	640.2	597.8	670.2	768.2	750.6	809.1	840.1	894.7	938.9
A10	CON	110.3	127.3	148.3	178.4	234.2	180.3	267.3	350.2	342.3	419.5	420.3	418.4		500.2	468.9	489.2	589.6	590.2	600.4	772.5	780.2	849.3	894.6	935.5	968.6
A21	CON	100	72.4	97.2	167.2	230.4	165.3	250.4	243.1	210.3	298.4	333.1	373.8		473.1	489.2	547.1	500.2	596.7	639.2	690.5	649.9	758.6	810.4	800.5	889.7
A22	CON	68.2	58.3	80.7	110.2	98.3	124.2	199.1	205.5	229.9	258.4	243.3	258.3		338.5	387.2	412.3	567.9	598.2	550.2	634.9	690.3	743.6	800.4	787.4	865.8
A3	RES	100.2	130.2	174.2	207.2	178.3	250.2	270.2	233.4	320.2	380.2	339.2	438.1		649.2	600.3	659.3	778.3	846.2	801.5	876.5	962.1	994.4	1308.6	1003.5	1290.5
A8	RES	80.3	140.2	103.2	165.3	210.2	299.2	270.2	290.4	240.4	350.2	320.2	376.6		456.8	560.2	537.2	698.3	743.5	765.2	869.2	945.2	975.2	1145.6	1200.3	1171.3
A20	RES	132.1	100.2	178.2	200.4	274.2	240.2	330.2	310.2	369.1	421.4	400.4	458.2		500.3	489.2	537.2	649.3	717.7	689.5	899.3	918.5	864.2	1100.5	1345.7	1421.4
A23	RES	110.2	89.2	107.2	178.2	189.2	240.2	210.2	260.2	200.2	300.3	359.2	381.3		532.5	489.6	589.2	689.4	715.3	745.6	879.3	900.3	989.3	1345.8	1203.2	1435.7
A25	RES	70	130.2	160.2	196.2	280.2	243.2	309.2	270.3	342.4	348.5	398.4	421.6		578.2	669.2	623.4	797.2	800.3	845.2	987.4	1000.4	1045.6	1247.4	1190.1	1015.6
A6	MOS	64.2	87	110.2	.	.	.	.	.	.	.	.	.		.	.	.	.	.	.	.	.	.	.	.	.
A13	MOS	120.3	79.2	82.1	179.2	141.6	200.9	230.2	240.3	289.3	250.3	289.4	328.4		425.2	410.3	487.2	500.4	578.4	564.5	625.3	670.4	650.3	795.5	750.2	617.5
A16	MOS	.	79.7	120.2	190.4	225.4	239.1	220.2	289.4	340.2	400.2	446.7	479.7		556.8	529	549.4	678.7	632.7	610.4	707.8	723.5	734.6	790.4	829.4	805.3
A17	MOS	88.4	100.3	78.3	147.4	120.2	179.3	200.4	234.5	199.7	300.2	370.2	337.9		410.5	445.6	459.2	589.4	603.5	579.2	778.3	768.3	780.1	876.4	890.2	856.9
A24	MOS	79.3	66.1	90.2	110.2	123.4	142.4	230.2	200.4	194.2	267.5	279.5	206.2		335.7	350.6	373.4	526.3	436.7	555.9	689.2	633.6	729.5	879.3	923.5	826.3
A9	MFOS	67.2	97.2	130.3	199.3	187.4	204.2	275.3	243.2	210.4	278.4	255.4	258.9		356.7	387.5	380.5	497.2	478.2	523.4	672.3	640.3	655.7	789.4	799.3	863.5
A12	MFOS	110.3	67.3	88.3	200.4	164.2	173.4	258.9	287.3	245.5	372.4	.	444		526.7	510.4	578.4	665.3	688.2	690.1	700	745.6	721.3	778.4	800.3	805.3
A14	MFOS	100.3	89.2	70.2	168.5	148.3	149.4	200.4	179.3	240.4	278.3	299.9	323.4		454.2	489	516.9	550.2	578.4	600.2	694.5	681.3	747.2	829.4	849.6	893.6
A15	MFOS	76.4	80.2	90	155.3	138.4	177.3	267.2	249.3	289.4	378.3	355.9	286.3		367.22	397.5	390.2	489.2	502.2	530.1	659.3	649	630.2	773.5	800.1	863.5
ASN	MFOS	123.5	89.9	155.8	256.1	247.8	259.4	378.4	323.1	349.9	415.7	389.2	462.4		473.4	548.9	549.1	579.2	655.8	687.5	634.4	707.2	703.9	723.1	769	800.7

## Sheet: Serum Hormones 
Animal	Treatment	Period	[Grelina] ng/mL	Leptin (ng/mL)
A2	CON	1	2.77983	43.092
A4	CON	1	4.18167	24.096
A10	CON	1	23.211	21.846
A21	CON	1	2.54121	62.554
A22	CON	1	2.54121	45.154
A3	RES	1	3.54935	41.831
A8	RES	1	13.4159	28.538
A20	RES	1	3.43004	19.754
A23	RES	1	6.06074	127.569
A25	RES	1	2.82158	52.062
A6	MOS	1	7.30748	.
A13	MOS	1	113.311	25.031
A16	MOS	1	3.52549	200.508
A17	MOS	1	1.96855	37.677
A24	MOS	1	2.42787	17.323
A9	MFOS	1	48.5813	16.692
A12	MFOS	1	37.9989	20.9538
A14	MFOS	1	7.12256	13.7692
A15	MFOS	1	2.7679	16.8308
ASN	MFOS	1	2.58894	18.8462
A2	CON	2	1.28254	23.138
A4	CON	2	2.08189	20.923
A10	CON	2	40.9756	17.862
A21	CON	2	13.577	103.308
A22	CON	2	9.77115	19.554
A3	RES	2	17.3053	13.846
A8	RES	2	4.31887	17.092
A20	RES	2	.	12.477
A23	RES	2	2.52928	51.108
A25	RES	2	7.05098	.
A6	MOS	2	.	.
A13	MOS	2	0.829176	8.585
A16	MOS	2	3.58514	94.508
A17	MOS	2	2.62473	18.646
A24	MOS	2	4.56345	7.692
A9	MFOS	2	1.36605	518.754
A12	MFOS	2	12.8671	19.2
A14	MFOS	2	5.55369	11.7385
A15	MFOS	2	1.62256	23.1692
ASN	MFOS	2	4.63503	42.4308

## Sheet: Histology
												Jejunum, µm										Duodenum, µm
Animal	Treatment	Rumen papillae lengh										Villus heihgt					Crypt depth					Villus heihgt					Crypt depth
A2	CON	1465.76	1873.74	1728.98	1854	1606.48	2150.29	1623.65	1854.32	897.12		723.75	718.87	755.81	765.69	798.92	434.43	373.59	354.95	366.3	428.95	386.7	685.52	367.13	413.73	303.02	380.86	482.4	197.16	350.1	362.6
A4	CON	917.58	889.89	822.44	812.4	1145.59	1600.2	1343.8	1478.98	902.67		564.21	512.82	513.89	493.74	520.82	288.23	220.77	268.05	283.15	239	564.83	586.47	578.02	689.45	732.81	416.76	469.36	273.55	550.36	578.5
A10	CON	1745.23	1763.2	1342.3	1810.87	1264.55	1610.32	1683.04	876.34	1102.76		755.6	737.62	602.14	564.21	418.04	500.94	468.36	337.19	417.27	389.44	577.27	747.29	464.98	430	426.9	450.16	562.05	223.79	630.78	628.58
A21	CON	1041.02	1087.29	1187.48	1102.34	786.97	1458.24	1785.95	1003.67	1896.4		444.29	428.65	423.45	469.03	402.53	493.44	548.74	311.73	417.91	300.66	494.72	714.26	407.68	565.81	525.81	259.17	395.24	651.87	352.36	380.24
A22	CON	950.3	1424.66	800.23	765.1	694.55	1231.34	1169.12	919.45	936.12		481.31	375.46	389.75	475.52	475.03	511.47	470.97	434.5	460.59	416.18	477.16	488.34	515.84	303.76	.	458.05	359.99	250.09	430.45	409.89
A3	RES	1120.2	874.23	950.12	867.97	745.28	845.76	900.56	914.28	842.37	700.54	473.97	621	309.64	377.15	333.33	226.94	385	475.35	629.29	470.88	753.65	618.32	739.22	712.83	601.73	130.43	157.3	394.75	394.25	409.79
A8	RES	1389.12	1598.65	1001.45	1298.4	1300.3	903.05	750.3	876.54	789.98	855.7	408.04	619.34	744.33	572.63	634.36	330	298.98	347.65	417.16	.	718.47	707.24	822.82	784.7	539.93	390.8	494.06	382.24	350.41	414.07
A20	RES	.	.	.	.	.	.	.	.	.		.	.	.	.		.	.	.	.	.	.	.	.	.		.	.	.	.	.
A23	RES	1500.35	1560.78	1468.87	1600.65	1546.2	1344.87	1365.34	1789.45	1231.8		517.52	517.37	675.75	576.28	273.67	403.07	419.69	450.266	501.09	548.68	569.7	312.17	463.81	500.2	427.42	382.26	432.94	457.35	504.32	410.38
A25	RES	1387.54	1278.98	1219.83	1113.45	1355.8	1255.19	1136.87	1205.45	1153.25		506.67	353.89	295.69	495.05	433.59	.	561.403	429.81	425.56	502.6	404.93	199.32	532.69	521.32	544.06	765.22	559.49	650.39	632.2	668.58
A6	MOS	.	.	.	.	.	.	.	.	.	.	.	.	.	.	.	.	.	.	.	.	.	.	.	.	.	.	.	.	.	.
A13	MOS	1538.12	1547.23	1489.78	1624.19	1745.34	1698.2	1653.87	1755.11	1876.6	1793.78	655.52	524.76	580.35	625.711	.	546.7	430.33	366.01	332.62	665.28	404.93	674.7	420.43	425.67	504.87	225.22	360.33	405.56	500.5	550.02
A16	MOS	1009.4	1037.55	987.12	1010.34	1145.54	1323.45	950.34	977.36	1288.4	900.34	560.81	811.76	821.39	661.01	1015.17	455.94	219.04	380.74	306.25	237.81	882.87	848.41	715.6	600.21	599.31	198.63	481.38	428.45	440.6	461.64
A17	MOS	1948.2	1886.45	1948.69	2056.56	2348.45	2357.12	1875.95	2265.89	2005.5	2134.4	607.27	758.14	663.92	693.31	872.22	265.49	342.94	428.07	274.89	173.33	918.06	594.18	821.84	650.6	693.78	379.04	494.18	480.11	450.2	494.82
A24	MOS	1268	1043.3	1056.8	1446.89	1167.5	1297.8	1445.78	1842.4	1525.67	1168.11	574.92	775	453.95	478.63	714.24	429.76	309.34	437.21	542.12	.	544.44	402.14	421.94	.	621.69	485.77	531.24	442.63	435.62	449.64
A9	MFOS	1587.2	1323.3	987.5	876.4	1396.7	1345.43	1416.43	1234.5	1600.2	1135.13	751.13	762.27	724.69	778.14	.	237.02	.	251.07	186.4	198.99	662.83	592.7	537.04	337.44	445.59	667.27	.	447.49	450.34	525.42
A12	MFOS	2145.3	2010.45	1978.56	1996.32	1946.92	2542.6	2284.31	2300.3	2228.55		277.5	326.55	335.75	388.76	431.76	205.92	192.04	291.99	379.55	426.65	740.54	452.71	463.66	650.4	707.68	688.67	247.18	276.34	440.36	433.9
A14	MFOS	954	1221.4	1072.76	1212.45	1017.64	1089.2	920.23	1382.34	983.11		725.71	807.31	.	495.16	652.611	199	281.41	417.73	387405	400.5	717.17	452.77	515.02	599.23	619.43	987.23	349.89	369.14	360.5	319.6
A15	MFOS	1300.34	932.12	990.34	1021.48	1200.1	910.43	954.23	1221.32	1068.21	1317.07	616.46	921.56	434.36	509.95	888.49	432.64	375.17	431.83	341.3	374.15	506.7	437.67	555.7	632.9	.	113.41	367.23	276.1	360.79	181.48
ASN	MFOS	1120.56	978.56	899.34	1003.23	976.32	1123.45	976.43	900.76	1242.35		620.67	645.88	410.35	632.64	738.11	.	294.69	484.21	364.51	358.71	597.91	437.54	309.18	600.87	607.49	175.05	336.65	280.8	274.2	287.4
